# Supplementary material for: Phylogeny and Flow Cytometry of the Genus Kalidium Moq. (Amaranthaceae s.l.) in Kazakhstan
Source: Plants (Basel). 2023 Jul 11;12(14):2619. doi: 10.3390/plants12142619 (PMC10383796; doi:10.3390/plants12142619)
Supplement: Supplementary file 1 [file plants-12-02619-s001.zip]

Archive with 1 entries (1 files):
- plants-2425142-supplementary.pdf
